# Supplementary material for: Metadata Made Easy: Develop and Use Domain‐Specific Metadata Schemes by following the dmdScheme approach
Source: Ecol Evol. 2021 Jun 25;11(14):9174–81. doi: 10.1002/ece3.7764 (PMC8293710; doi:10.1002/ece3.7764)
Supplement: Supplementary file 2 — Supplementary Material [file ECE3-11-9174-s001.xlsx]

## Sheet: DOCUMENTATION
emeScheme Definition and Entering Form
In this sheet, documentation can be added. It is discarded during the processing.
This document contains the definition of the emeScheme as used in the R package.
There you can find more detailed information on the emeScheme itself, it's implementation in R and what you can do with the emeScheme.
Following some general info on filling in the data. Specific information on certain fields can be found on the sheets themselves.
One workbook (i.e. file) contains information about one Experiment, which can contain multiple Species, Treatments, Measurements, and DataExtractions. Each of these contains a name which identifies e.g. one treatment. For example, all entries in the Treatment sheet with the same name, identify (and define) one single treatment. Entries with the same name but on the e.g. Measurement sheet are not …
If values are given in the allowedValues column, please try to use these. If the list contains a '...', you can add these. But keep in mind, that it will be difficult to search for non-standard terms.

## Sheet: MdBibliometric
propertySet	valueProperty	unit	type	suggestedValues	allowedValues	Description	DATA
MdBibliometric	uploadType		character		Dataset, Image - Photo, Video / Audio	The type of the data. Needs to be one as specified in the allowedValues	Dataset
	doi		character			The DOI of the dataset. Usually the reserved DOI.	110.1234/ffoo.bar
	publicationDate		character			Date of publication of the data package in the format YYYY-MM-DD	2020-05-26
	title		character			Title of the data package	Microbes under Pressure
	description		character			Short description of the data deposited	The dataset was generated by putting microbes under pressure through temperature and oxygen changes and their changes ion abundance were observed.
	version		character			The version of the dataset. Usually empty, but the version should be specified if the dataset is augmented or corrected.
	language		character			The language of the dataset. E.g. "eng", "fr", …	eng
	keywords		character			Keywords describing the dataset	microbes, temperature change, oxygen changes, abundance
	additionalNotes		character			Some additional info, which does not fit in any category.
	accessRights		character		Open, Embargoed, Restricted, Closed	Access rights to the data, normally Open or Embargoed.	Open
	accessRightsInfo		character			if Embargoed, the date until embargoed (YYYY-MM-DD), if Restricted, conditions under which access is granted to the data
	license		character	Creative Commons Attribution 4.0 International		Should normally be "Creative Commons Attribution 4.0 International" (CCA4)	Creative Commons Attribution 4.0 International

## Sheet: MdAuthors
propertySet	MdAuthors
valueProperty	authorID	familyName	givenName	affiliation	orcid	role
unit
type	character	character	character	character	character	character
suggestedValues
allowedValues						Conceptualization, Data curation, Formal Analysis, Funding acquisition, Investigation, Methodology, Project administration, Resources, Software, Supervision, Validation, Visualization, Writing – original draft, Writing – review & editing
Description	Just an id - can be a number	Family name of the author	Given name(s) of the authors	Affiliation of the author	ORCID (Open Researcher and Contributor ID, as issued by https://orcid.org)	Role of the author, using the CRediT – Contributor Roles Taxonomy at https://casrai.org/credit/. Can be more than one.
DATA	1	Petchey	Owen L.	University of Zurich, Switzerland		Conceptualization, Investigation
MULTIPLE ROWS	2	Krug	Rainer M.	University of Zurich, Switzerland		Data curation

## Sheet: Experiment
propertySet	valueProperty	unit	type	suggestedValues	Description	DATA emeScheme v1.0.0
Experiment	name		character		The name of the experiment.	ASR-expt1
	temperature		character	treatment, in degrees celsius, measurement	Temperature used for all treatments. If different between treatments, use "treatment" and specify in the Treatment sheet.	20
	light		character	treatment, light, dark, cycle , e.g. 16:8 LD	Light used for all treatments. If different between treatments, use "treatment" and specify in the Treatment sheet.	semi-ambient
	humidity		character	treatment, relative humidity in %	Humidity used for all treatments. If different between treatments, use "treatment" and specify in the Treatment sheet.	ambient
	incubator		character	none, bench	What type of incubator is used.	not given here
	container		character		What type of container is used.	Duran type bottle, red lids, 250ml
	microcosmVolume	ml	numeric		Volume of the microcosm container. Not the volume of the culture medium!	100
	mediaType		character			PPM
	mediaConcentration	g/l	numeric			0.55
	cultureConditions		character	axenic, dirty, clean	Conditions of the cultures for all treatments.	dirty
	comunityType		character	treatment, single trophic level, multiple trophic level	Characterisation of the microbe community.	initially unknown
	mediaAdditions		character			Wheat seeds added on specific dates, see file wheat_seed_additions.csv
	duration	days	integer		Length of the experiment in days. This should only include the time in which the measurements were taken!	100
	comment		character		Additional features of the Experiment you want to provide	NA

## Sheet: Species
propertySet	Species
valueProperty	speciesID	name	strain	source	density	functionalGroup	comment
unit					cells / ml
type	character	character	character	character	character	character	character
suggestedValues					treatment	bacteria, bacterivore, predator, phototroph
Description	Id of the species and strain. Each speciesID has to be unique.	Scientific name of the species or unknown.		Where the species was obtained from.	Initial density used for all treatments. If different between treatments, use "treatment" and specify in the Treatment sheet.	Functional group of the species.
DATA	tt_1	Tetrahymena thermophila	WH-6 (WHI) [ATCC 16539]	ATCC	1	bacterivore	http://www.lgcstandards-atcc.org/products/all/30007.aspx
MULTIPLE ROWS	unknown	unknown	unknown	unknown		unknown

## Sheet: Treatment
propertySet	Treatment
valueProperty	treatmentID	unit	treatmentLevel	comment
unit
type	character	character	character	character
suggestedValues	species, temperatur, light, initial density, community composition, densities, dispersal, viscosity, disturbance, comunityType	speciesID, C, lux, name, none	value, variable: free text
Description	ID of the treatment described in this a row. Each treatmentID can occur multiple times as it can contain multiple treatment levels.	The unit of the treatment.	The value of the parameter if the parameter is constant over time, or a description of the variability. If unit is speciesID, comma separated list of all species in the treatment.
DATA	Lid_treatment	None	Loose
MULTIPLE ROWS	Lid_treatment	NA	Tight
	species_1	speciesID	tt_1, unknown
	species_2	speciesID	unknown
	species_3	speciesID	tt_1

## Sheet: Measurement
propertySet	Measurement
valueProperty	measurementID	variable	method	unit	object	noOfSamplesInTimeSeries	samplingVolume	dataExtractionID	measuredFrom	comment
unit							ml
type	character	character	character	character	character	integer	numeric	character	character	character
suggestedValues		O2 concentration, video, manual count, abundance, DNA	presens Optode, microscopy	%, mmol, count	species, OUT, gene, community, particles
Description	Id of the Measurement process. This includes methodology, variables . Each measurementID specifies one Measurement process and must be unique in this column. Should be in the mapping column in the DataFileMetaData tab.	The variable measured.	Name of the method used.	Unit of the measured variable	The object measured. E.g. species in the case of manual count, gene for genetic analysis, particle for particle counters.	Total number of all samples in the time series.	The sampling volume. If e.g. atmosphere in container is sampled (oxygen measurements), than enter 0. Please use NA if sampling volume is variable.	as used in the sheet DataExtraction, column dataExtractionID	if measured from the experiment, raw, else the measurementID (first column) of the Measurement it is based on.
DATA	oxygen concentration	DO	presens Optode	%	community	50	0	none	raw
MULTIPLE ROWS	abundance	abundance	molecular	count	species	6	0.5	Mol_Analy_pipeline1	sequenceData
	smell	smell	nose	rotten eggs or not	community	6	0	none	raw
	sequenceData	DNA	NGS	Nucleotide	DNA fragment	6	0	none	raw

## Sheet: DataExtraction
propertySet	DataExtraction
valueProperty	dataExtractionID	method	parameter	value	comment
unit
type	character	character	character	character	character
suggestedValues		bemovi x.y.z
Description	Name of the DataExtraction process. This includes methodology, variables . Each name specifies one extraction process and can occur multiple times in the case of multiple parameters in the analysis.	Method used for the DataExtraction process. If possible including version (in the case of R packages).	parameter in the analysis. Only needs to be specified if it varies from the default.	value of the parameter (you can enter a number or a word)
DATA	Mol_Analy_pipeline1	NA	NA	NA	See description in file xxx.yyy
MULTIPLE ROWS

## Sheet: DataFileMetaData
propertySet	DataFileMetaData
valueProperty	dataFileName	columnName	columnData	mappingColumn	type	description	comment
unit
type	character	character	character	character	character	character	character
allowedValues			ID, Treatment, Measurement, Species, other		integer, numeric, character, logical, datetime, date, time
Description	the name of the data set.	Name of column in the data file. Each column in the data file needs to be documented! or NA if it is for the whole data file and not specified in the dataFileName	The type of the data in the column. ID: ID field (unique ID of unit of replication); Treatment: specifies treatment; Measurement: contains measurements; Species: contains species; other: other type of data	columnData = Treatment: treatmentID as in the Treatment tab; columnData = Species: treatmentID referring to species composition as in the Treatment tab columnData = Measurement: measurementID as in the Measurement tab; otherwise: NA	Type of the column.	if column contains measurement: General description. If type is datatime, date, or time, give the order of year month day hour minute second as e.g. ymdhms, ymd, or hms. (Do not give any other information, e.g. give nothing about how months are entered (e.g. number or name), or how years, months, day, etc are separated.
DATA	dissolved_oxygen_measures.csv	Jar_ID	ID	NA	character
MULTIPLE ROWS	dissolved_oxygen_measures.csv	DO	Measurement	oxygen concentration	numeric
	dissolved_oxygen_measures.csv	Unit_1	other	NA	character
	dissolved_oxygen_measures.csv	Mode	other	NA	character
	dissolved_oxygen_measures.csv	Location	other	NA	character
	dissolved_oxygen_measures.csv	Date_time	other	NA	datetime	ymdhms
	dissolved_oxygen_measures.csv	Lid_treatment	Treatment	Lid_treatment	character
	dissolved_oxygen_measures.csv	Jar_type	other	NA	character
	dissolved_oxygen_measures.csv	Jar_ID	ID	NA	character
	smell.csv	NA	Species	species_1	character
	smell.csv	smell	Measurement	smell	character
	smell.csv	Date	other	NA	datetime	ymdhms
	smell.csv	Lid_treatment	Treatment	Lid_treatment	character
	smell.csv	Jar_type	other	NA	character
	abundances.csv	NA	Species	species_3	character
	abundances.csv	Jar_ID	ID	NA	character
	abundances.csv	Date_time	other	NA	datetime	ymdhms
	abundances.csv	Lid_treatment	Treatment	Lid_treatment	character
	abundances.csv	Jar_type	other	NA	character
	abundances.csv	count_number	Measurement	abundance	numeric
